# Supplementary material for: Comprehensive analysis of the C. elegans connectome reveals novel circuits and functions of previously unstudied neurons
Source: PLoS Biol. 2024 Dec 17;22(12):e3002939. doi: 10.1371/journal.pbio.3002939 (PMC11651592; doi:10.1371/journal.pbio.3002939)
Supplement: S1 Data — Excel sheets provide data, respectively, for Figs 2C, 5, 6, and 8 and S7 File. (XLSX) [file pbio.3002939.s010.xlsx]

## Sheet: Data for Fig 2C
	muscle number	dorsal	ventral
	1	8.5	7
	2	8	8.5
	3	10.5	9
	4	10.5	10
	5	13	7
	6	14	11
	7	12	13.5
	8	8.5	12
	9	11	12
	10	10.5	12.5
	11	12	18.5
	12	13	13.5
	13	12	16.5
	14	12.5	13
	15	10.5	14
	16	12	16
	17	6	6.5
	18	6	7
	19	8	8
	20	6.5	11
	21	7.5	10
	22	6.5	7
	23	5.5	4
	24	5	5.5

## Sheet: Data for Fig 5
		DEGREE
MODULE		OUT	IN
3	AIB	26	33
3	AIM	26	12
3	SAA	25	23
3	ADA	21	20
3	AIZ	20	26
3	AIA	19	19
3	AIN	19	9
3	AIY	18	13
3	RIM	18	23
3	RIR	18	17
4	RMG	32	24
4	RIG	23	21
4	RIB	21	22
4	URB	21	11
4	RIA	20	35
4	RIC	18	14
4	RIH	15	15
4	AVE	14	39
4	AUA	13	12
4	RIS	12	16
9	AVH	26	20
9	AVK	26	15
9	PVN	26	15
9	PVC	25	31
9	PVP	24	25
9	DVA	23	20
9	BDU	20	9
9	AVJ	19	29
9	PVR	19	17
9	RIF	19	20
9	AVB	17	37
9	AVG	17	12
9	AVA	15	50
9	AVL	15	14
9	DVC	14	13
9	AVD	13	40
9	RMF	12	12
9	LUA	11	8
9	PVT	9	13
9	PVW	9	6
9	DVB	8	2
9	ALA	7	5
9	RID	5	12
10	AVF	27	15
10	PVQ	21	13
		OUT	IN

## Sheet: Data for Fig 6
	CHEMICAL				GAP
	OUT		IN
RMG	32	AVA	31	PVP	28
AVF	27	AVE	26	AVA	25
AIM	26	AVB	26	PVT	22
AVH	26	AVD	23	AVD	20
PVN	26	AVJ	21	PVC	20
AIB	26	DVA	20	PVN	19
AVK	26	AIB	20	AVK	19
SAA	25	RIM	20	AVJ	19
PVC	25	RIA	19	AVE	18
PVP	24	PVP	18	PVQ	17
DVA	23	SAA	17	AVH	17
RIG	23	PVC	17	AIB	17
URB	21	RMG	16	PVR	15
PVQ	21	AIZ	15	RIG	15
ADA	21	RIB	15	RMG	15
RIB	21	RIG	13	DVA	14
AIZ	20	ADA	12	DVC	14
BDU	20	RIF	12	PVW	14
RIA	20	AVF	12	AVG	12
AIN	19	AVH	12	AIA	11
AIA	19	PVN	12	AVF	11
RIF	19	AVK	12	SAA	11
PVR	19	DVC	12	AVB	11
AVJ	19	PVT	12	RIB	10
RIR	18	RIS	11	ALA	9
AIY	18	AVL	11	LUA	9
RIC	18	PVQ	10	RIM	9
RIM	18	RMF	10	AIZ	8
AVG	17	RIH	9	AVL	8
AVB	17	AIA	9	AIN	7
RIH	15	PVR	9	AUA	7
AVL	15	AIM	8	RIS	7
AVA	15	RIR	8	RIF	7
DVC	14	AVG	8	DVB	7
AVE	14	RID	8	RIA	7
AUA	13	RIP	8	AIM	6
AVD	13	RIC	7	URB	6
RIS	12	AUA	6	AIY	6
RMF	12	LUA	6	ADA	6
LUA	11	PVW	6	RIC	6
RIP	11	AIN	5	RIP	6
PVT	9	BDU	5	RIH	5
PVW	9	URB	4	RID	5
DVB	8	AIY	4	BDU	3
ALA	7	ALA	2	RMF	3
RID	5	DVB	2	RIR	1

## Sheet: Data for Fig 8
		NERVE RING	BODY	TAIL
	AVF	46	54	8
	AVG	0	17	28
	AVH	29	33	21
	AVJ	60	62	12
	AVK	68	60	0
	AVL	11	22	15
	DVA	16	74	42
	DVC	6	11	5
	PVN	8	42	20
	PVP	18	27	16
	PVQ	18	33	19
	PVR	9	15	6
	PVT	7	33	19
		296	483	211
		NERVE RING	BODY	TAIL
	AVF	8	39	7
	AVG	0	21	4
	AVH	17	21	3
	AVJ	14	16	2
	AVK	14	23	4
	AVL	2	20	8
	DVA	30	22	6
	DVC	21	8	0
	PVN	2	32	30
	PVP	32	25	0
	PVQ	19	17	3
	PVR	31	8	2
	PVT	17	5	0
		207	257	69
		NERVE RING	BODY	TAIL
	AVF	0	74	28
	AVG	0	7	35
	AVH	3	43	133
	AVJ	4	35	68
	AVK	10	75	34
	AVL	4	3	70
	DVA	1	18	50
	DVC	0	28	120
	PVN	0	8	73
	PVP	44	83	194
	PVQ	8	17	99
	PVR	2	4	93
	PVT	5	11	92
		81	406	1089

## Sheet: Data for Supplementary File 7
AVAR	20170
DVA	18648
AVBL	17631
PVPL	16924
PVCR	15712
PVR	15226
PVT	14246
PQR	12262
AVAL	11522
RIBL	10892
PVPR	10178
VC03	8778.44
DVC	7848.5
AVKL	6690
AVKR	6646
PVQL	6347.5
RIGR	5353.5
AQR	4878
VC05	4761.5
AVBR	4735
